# Supplementary material for: Functional Classification and Characterization of the Fungal Glycoside Hydrolase 28 Protein Family
Source: J Fungi (Basel). 2022 Feb 22;8(3):217. doi: 10.3390/jof8030217 (PMC8952511; doi:10.3390/jof8030217)
Supplement: Supplementary file 1 [file jof-08-00217-s001.zip]

Archive with 2 entries (2 files):
- SF_merged.pdf
- Supplementary_datafile_.zip
